# Supplementary material for: Influence of Multiple Binding Sites on the Supramolecular Assembly of N-[(3-pyridinylamino) Thioxomethyl] Carbamates
Source: Molecules. 2022 Jun 8;27(12):3685. doi: 10.3390/molecules27123685 (PMC9228572; doi:10.3390/molecules27123685)
Supplement: Supplementary file 1 [file molecules-27-03685-s001.zip]

Archive with 1 entries (1 files):
- paper1_Supplementary Information_molecules_Kelly_draft_4_final.pdf
